# Supplementary material for: Virulence, antimicrobial resistance, and mobile genetic elements profile of Clostridium perfringens isolated from animal derived food chains
Source: One Health. 2026 Mar 30;22:101398. doi: 10.1016/j.onehlt.2026.101398 (PMC13085008; doi:10.1016/j.onehlt.2026.101398)
Supplement: Supplementary file 1 — Supplementary material [file mmc1.xlsx]

## Sheet: Index
Index
Table S1	Background information of 33 C. perfringens isolates
Table S2	Genome descriptions of 33 C. perfringens isolates
Table S3	Summary of IS identified in the 33 C. perfringens genomes based on ISFinder annotations.
Table S4	Genomic characteristics of PHASTER-predicted prophages

## Sheet: Table S1
Table S1 Background information of 33 C. perfringens isolates
Isolates	Bioproject Acce. No	Time of isoaltion	Toxinotype	Sample	Source	Province	Country
B190311	PRJNA1380348	2019	A	beef hind leg	slaughtering process	Shaanxi	China
B190335	PRJNA1380348	2019	A	beef chuck	slaughtering process	Shaanxi	China
B190447	PRJNA1380348	2019	A	beef rump	slaughtering process	Shaanxi	China
B190497	PRJNA1380348	2019	D	beef foreleg	slaughtering process	Shaanxi	China
BA1903151	PRJNA1380348	2019	A	air	slaughterhouse	Shaanxi	China
BI191201	PRJNA1380348	2019	A	cattle intestines	slaughtering process	Shaanxi	China
BT190286	PRJNA1380348	2019	A	tools	slaughterhouse	Shaanxi	China
CF1908105-1	PRJNA1380348	2019	A	cattle feed	breeding process	Shaanxi	China
DA18121	PRJNA1380348	2018	A	air	milking-parlor	Shaanxi	China
DH18118	PRJNA1380348	2018	A	bovine body surface swab	milking process	Shaanxi	China
DM19087-1	PRJNA1380348	2019	A	milk	milking process	Shaanxi	China
DP18119	PRJNA1380348	2018	A	tools and personnel	milking-parlor	Shaanxi	China
DP190532	PRJNA1380348	2019	A	tools and personnel	milking-parlor	Shaanxi	China
E3D	PRJNA1380348	2013	D	goat feces	breeding process	Gansu	China
F2-4	PRJNA1380348	2013	A	chicken feces	breeding process	Shaanxi	China
JC15	PRJNA1380348	2013	A	chicken wing	retail	Shaanxi	China
JC2	PRJNA1380348	2013	A	chicken wing	retail	Shaanxi	China
JT1	PRJNA1380348	2013	A	chicken leg	retail	Shaanxi	China
JZ10	PRJNA1380348	2013	A	chicken feet	retail	Shaanxi	China
LC1	PRJNA1380348	2013	A	sausage	retail	Shaanxi	China
LC13	PRJNA1380348	2013	A	sausage	retail	Shaanxi	China
LC20	PRJNA1380348	2013	A	sausage	retail	Shaanxi	China
SD1901	PRJNA1380348	2019	A	sika deer large intestine	breeding process	Jilin	China
SD201291-2	PRJNA1380348	2020	A	sheep drinking water	breeding process	Gansu	China
SD201293-1	PRJNA1380348	2020	A	sheep drinking water	breeding process	Gansu	China
SE191042-2	PRJNA1380348	2019	A	sheep anal swab	breeding process	Gansu	China
SE201235-1	PRJNA1380348	2020	A	goat feces	breeding process	Gansu	China
SF201263-1	PRJNA1380348	2020	A	goat feed	breeding process	Gansu	China
SFS19102-2	PRJNA1380348	2019	A	goat feces	slaughtering process	Jilin	China
SM191020-1	PRJNA1380348	2019	A	mutton	slaughtering process	Jilin	China
SM191021-3	PRJNA1380348	2019	F	mutton	slaughtering process	Jilin	China
SS191042-2	PRJNA1380348	2019	F	wool swab	slaughtering process	Jilin	China
WHD-1	PRJNA1380348	2013	G	chicken feces	breeding	Shaanxi	China

## Sheet: Table S2
Table S2 Genome descriptions of 33 C. perfringens isolates
Isolates	Genome size (bp)	GC (%)	Contig number	CDS	tRNA
B190311	3173890	28	336	2824	70
B190335	3166767	29	459	2791	60
B190447	2886489	28	368	2576	72
B190497	3254923	28	542	2859	55
BA1903151	3147516	28	314	2761	62
BI191201	3183527	28	418	2826	67
BT190286	3049738	28	437	2648	65
CF1908105-1	3256656	28	83	2882	81
DA18121	3269282	28	58	2879	73
DH18118	3188807	28	55	2814	66
DM19087-1	3262570	28	73	2901	83
DP18119	3223366	28	68	2861	87
DP190532	3206352	28	120	2812	58
E3D	3257340	28	152	2893	73
F2-4	3762689	28	476	3493	78
JC15	3118519	28	186	2852	77
JC2	3173157	28	152	2821	74
JT1	3422897	28	216	3172	70
JZ10	3141557	28	115	2794	63
LC1	3228930	28	119	2842	84
LC13	3238020	28	58	2870	78
LC20	3025618	28	448	2626	65
SD1901	3248016	28	114	2915	59
SD201291-2	2999001	28	194	2642	82
SD201293-1	3262939	28	85	2924	76
SE191042-2	3105020	28	101	2732	73
SE201235-1	3256555	28	209	2879	114
SF201263-1	3100798	28	224	2723	99
SFS19102-2	2777327	31	908	2335	40
SM191020-1	3346866	28	65	2960	83
SM191021-3	3224239	28	294	2838	67
SS191042-2	3412923	27	71	3058	83
WHD-1	3348789	28	135	3005	77

## Sheet: Table S3
Table S3 Summary of IS identified in the 33 C. perfringens genomes based on ISFinder annotations.
Isolates	Contig	IS ID	Identity(%)
B190311	46	ISCpe2	99.02
B190311	245	ISCpe4	98.31
B190311	33	ISCpe4	92.39
B190311	145	ISCpe4	92.26
B190311	33	ISCpe4	91.11
B190311	282	ISCpe4	86.16
B190311	189	ISCpe4	93.78
B190311	222	ISCpe4	91.45
B190311	65	IS1151	89.06
B190311	282	ISCbt3	87.23
B190311	46	ISCpe2	92.38
B190335	160	ISCpe4	86.57
B190335	59	ISCpe4	87
B190335	7	IS1151	89.06
B190335	160	ISCpe4	89.21
B190335	44	ISCldi1	90.13
B190335	44	ISClsp5	90.91
B190335	50	ISCp1	91.37
B190447	29	ISCpe4	86.92
B190447	29	ISCpe4	90.05
B190447	31	ISCldi2	93.54
B190497	318	ISCpe3	87.29
B190497	174	ISCpe4	88.34
B190497	366	ISCp1	88.89
B190497	4	ISCp1	91.37
B190497	382	IS1151	92.61
B190497	368	IS1469	95.83
B190497	188	IS1469	96.38
B190497	398	ISCp1	99.84
B190497	292	ISCp1	100
BA1903151	113	ISLmo13	86.43
BA1903151	113	ISLmo13	86.43
BA1903151	77	ISCpe4	86.76
BA1903151	137	ISCpe4	87.3
BA1903151	124	ISCpe8	87.7
BA1903151	5	ISClsp5	88.11
BA1903151	159	ISCpe4	89.5
BA1903151	5	ISCldi1	89.7
BA1903151	72	ISCba1	90
BA1903151	159	ISCpe4	90.04
BA1903151	113	ISLgar4	91.23
BA1903151	113	ISLgar4	91.23
BA1903151	85	ISCpe4	91.31
BA1903151	124	ISCba1	93.18
BA1903151	229	ISCpe2	93.6
BA1903151	113	ISLmo19	93.98
BA1903151	113	ISLmo19	93.98
BA1903151	124	ISCpe8	95.1
BA1903151	124	ISCba1	95.49
BA1903151	202	ISCpe2	95.61
BA1903151	113	ISS1W	96.02
BA1903151	113	ISS1W	96.02
BA1903151	5	IS1469	97.4
BA1903151	166	IS1470	98.18
BA1903151	166	ISCba1	98.31
BA1903151	312	ISCpe2	98.62
BA1903151	113	IS1216	98.64
BA1903151	113	IS1216	98.64
BA1903151	305	ISCpe2	98.95
BA1903151	72	ISCpe8	99.02
BA1903151	113	IS1216V	99.26
BA1903151	113	IS1216V	99.26
BA1903151	300	ISCpe2	99.32
BA1903151	301	ISCpe2	99.32
BA1903151	304	ISCpe2	99.48
BA1903151	297	ISCpe2	99.52
BA1903151	302	ISCpe2	99.59
BA1903151	113	ISVlu1	99.87
BA1903151	113	IS1216E	99.88
BA1903151	113	IS1216E	99.88
BA1903151	166	ISCpe8	99.92
BA1903151	310	ISCpe2	100
BA1903151	113	ISVlu1	100
BA1903151	166	ISCpe8	100
BI191201	75	ISCpe3	86.44
BI191201	410	ISSep3	90.38
BI191201	244	ISCpe2	92.38
BI191201	16	ISCpe4	98.31
BI191201	244	ISCpe2	99.02
BT190286	191	ISCpe4	88.87
BT190286	8	ISClsp5	90.91
BT190286	8	ISCldi1	90.99
BT190286	421	IS1469	95.53
BT190286	8	IS1469	96.39
F2-4	1	ISCpe4	88.34
F2-4	17	IS1469	95.54
F2-4	5	ISCpe3	87.29
JC2	2	ISCbo6	85.21
JC2	5	ISCbt3	86
JC2	2	ISCpe4	86.03
JC2	3	ISEnfa4	86.16
JC2	2	ISCbo6	86.17
JC2	5	ISCpe4	86.94
JC2	5	ISCpe4	87.12
JC2	6	ISCpe4	88.26
JC2	34	ISCpe4	88.65
JC2	11	ISClsp5	88.81
JC2	4	ISCpe4	89.85
JC2	34	ISCpe4	90.04
JC2	11	ISCldi1	90.13
JC2	24	ISCldi2	93.87
JC2	14	ISCpe4	96.58
JC2	11	IS1469	97.4
JC2	3	IS256	100
JC15	8	ISCpe4	86.76
JC15	8	ISCpe4	87.03
JC15	3	ISCpe3	87.29
JC15	5	ISCpe4	88.34
JC15	20	ISCpe4	88.82
JC15	8	ISCpe4	89.66
JC15	10	ISCpe4	90.7
JT1	6	ISClsp6	85.33
JT1	29	ISBce14	85.85
JT1	4	ISCpe4	87.15
JT1	2	ISCpe4	88.26
JT1	10	ISCpe4	88.65
JT1	4	ISCpe4	89.79
JT1	1	ISCba1	90
JT1	10	ISCpe4	90.04
JT1	18	ISCpe2	91.43
JT1	9	ISCpe2	96.3
JT1	1	ISCba1	98.31
JT1	29	ISCpe6	98.83
JT1	29	ISFjo2	98.83
JT1	45	ISCpe2	99
JT1	60	ISCpe2	99.36
JT1	50	ISCpe2	99.44
JT1	49	ISCpe2	99.45
JT1	36	ISCpe2	99.51
JT1	1	ISCpe8	99.64
JT1	48	ISCpe2	100
JT1	6	ISClsp5	100
JZ10	6	ISCbt3	85.41
JZ10	47	ISCbt3	85.8
JZ10	10	ISCpe7	86.49
JZ10	47	ISCpe4	86.63
JZ10	27	ISCpe4	87.85
JZ10	6	ISCpe4	88.5
JZ10	47	ISCpe4	88.65
JZ10	8	ISCpe4	88.76
JZ10	2	ISCpe4	89.11
JZ10	27	ISCpe4	91.07
JZ10	10	IS1469	92.35
JZ10	6	ISCldi2	93.54
JZ10	110	ISCpe4	93.59
JZ10	77	ISCpe4	96.23
JZ10	85	IS1470	98.85
CF1908105-1	29	ISCpe4	86.76
CF1908105-1	3	ISCpe4	87.15
CF1908105-1	82	ISCpe3	87.29
CF1908105-1	66	ISCpe4	87.32
CF1908105-1	217	ISBce14	87.74
CF1908105-1	61	ISCpe7	87.83
CF1908105-1	4	ISCpe4	88.34
CF1908105-1	3	ISCpe4	89.79
CF1908105-1	61	IS1151	89.88
CF1908105-1	3	ISCpe4	89.99
CF1908105-1	3	ISClsp5	90.21
CF1908105-1	66	ISCpe4	91.26
CF1908105-1	58	ISCpe2	91.28
CF1908105-1	289	ISEnfa4	91.75
CF1908105-1	61	ISCpe7	91.95
CF1908105-1	3	ISCldi1	91.98
CF1908105-1	179	ISCpe3	97.88
CF1908105-1	229	IS1470	98.18
CF1908105-1	217	ISCpe6	98.9
CF1908105-1	217	ISFjo2	98.9
CF1908105-1	12	ISCpe3	98.91
CF1908105-1	12	ISCpe3	99.01
CF1908105-1	58	ISCpe2	99.31
CF1908105-1	350	IS256	100
CF1908105-1	310	ISEnfa4	100
CF1908105-1	310	IS256	100
CF1908105-1	289	IS256	100
WHD-1	1	ISCpe4	88.89
WHD-1	1	IS1469	95.77
DA18121	14	ISCpe4	89.43
DA18121	14	ISCpe4	90.2
DA18121	14	ISCpe4	92.26
DA18121	7	ISCpe2	92.38
DA18121	7	ISCpe2	99.02
DH18118	127	ISBce14	87.74
DH18118	83	ISCpe4	88.12
DH18118	16	ISCpe4	88.24
DH18118	34	ISCpe4	88.34
DH18118	31	ISCpe4	88.41
DH18118	83	ISCpe4	89.12
DH18118	62	IS1469	89.52
DH18118	62	IS1469	96.67
DH18118	62	IS1470	98.35
DH18118	127	ISCpe6	98.9
DH18118	127	ISFjo2	98.9
DM19087-1	9	ISCpe4	89.43
DM19087-1	9	ISCpe4	90.2
DM19087-1	9	ISCpe4	92.26
DM19087-1	49	ISCpe2	92.38
DM19087-1	49	ISCpe2	99.02
DP18119	82	ISCpe4	87.85
DP18119	83	ISCpe4	88.84
DP18119	52	ISCpe4	89.11
DP18119	82	ISCpe4	91.07
DP18119	87	IS1470	98.77
DP190532	48	ISCpe3	87.29
DP190532	10	ISCpe4	88.11
DP190532	16	ISCpe4	88.24
DP190532	11	ISClsp5	90.77
DP190532	11	ISCldi1	91.51
DP190532	10	ISCpe4	91.52
DP190532	11	IS1469	97.11
DP190532	38	ISCpe2	98.69
DP190532	68	IS1470	99.26
E3D	32	ISCpe4	87.15
E3D	22	ISCpe3	87.29
E3D	51	ISCpe4	87.32
E3D	4	ISCpe4	88.34
E3D	26	ISCpe4	88.89
E3D	17	IS1151	89.29
E3D	24	ISClsp5	89.41
E3D	32	ISCpe4	89.79
E3D	51	ISCpe4	91.26
E3D	46	IS1151	92.67
E3D	24	ISCldi1	92.92
E3D	46	ISCp1	94.06
E3D	24	IS1470	98.77
E3D	46	ISCp1	100
LC1	25	ISClsp6	85.33
LC1	132	ISCbt3	86.67
LC1	64	ISCpe4	86.8
LC1	44	ISCpe3	87.29
LC1	90	ISCpe4	87.99
LC1	6	ISCpe4	88.5
LC1	77	ISCpe4	88.79
LC1	9	ISCpe4	89.43
LC1	135	ISCpe4	89.54
LC1	64	ISCpe4	89.58
LC1	85	ISCba1	90
LC1	6	ISCpe4	90.17
LC1	17	ISClsp5	90.21
LC1	23	ISCpe4	90.35
LC1	123	ISCpe4	90.42
LC1	17	ISCldi1	92
LC1	132	ISCpe4	92.21
LC1	8	ISCpe4	94.01
LC1	17	IS1469	97.4
LC1	85	ISCba1	98.23
LC1	85	ISCpe8	99.95
LC1	25	ISClsp5	100
LC13	6	ISCbt3	85.41
LC13	17	ISCpe7	86.49
LC13	11	ISCpe4	87.85
LC13	6	ISCpe4	88.5
LC13	17	ISCpe4	88.65
LC13	9	ISCpe4	88.76
LC13	1	ISCpe4	89.11
LC13	17	ISCpe4	90.04
LC13	11	ISCpe4	91.07
LC13	17	IS1469	92.35
LC13	6	ISCldi2	93.54
LC13	87	IS1470	98.85
LC20	9	ISCpe4	86.76
LC20	9	ISCpe4	87.03
LC20	5	ISCpe3	87.29
LC20	7	ISCpe4	88.34
LC20	26	ISCpe4	88.82
LC20	9	ISCpe4	89.66
LC20	1	ISCpe4	90.7
SD1901	45	ISCpe4	86.76
SD1901	72	ISCpe3	87.29
SD1901	159	ISCpe4	88.41
SD1901	307	ISCpe4	88.41
SD1901	82	ISCpe4	88.9
SD1901	392	ISCpe4	89.8
SD1901	82	ISCpe4	90
SD201291-2	39	ISCpe4	86.76
SD201291-2	114	ISCpe4	87
SD201291-2	8	ISEnfa4	87.91
SD201291-2	73	ISCpe4	88.2
SD201291-2	29	ISCpe4	88.24
SD201291-2	42	ISCpe4	88.65
SD201291-2	70	ISCpe4	88.79
SD201291-2	111	ISCbt3	89.23
SD201291-2	1	ISCpe4	89.66
SD201291-2	10	ISCba1	90
SD201291-2	42	ISCpe4	90.04
SD201291-2	50	IS1470	90.21
SD201291-2	20	ISCpe4	90.22
SD201291-2	44	ISCpe4	90.42
SD201291-2	1	ISCpe4	90.43
SD201291-2	91	ISCpe4	96.58
SD201291-2	111	ISCpe4	96.92
SD201291-2	10	ISCba1	98.31
SD201291-2	10	ISCpe8	99.64
SD201291-2	8	IS256	100
SD201293-1	77	ISCbo9	85
SD201293-1	16	ISCpe4	87.55
SD201293-1	11	ISCpe4	87.9
SD201293-1	77	ISCpe4	88.24
SD201293-1	122	ISCpe4	89.11
SD201293-1	141	ISCpe4	89.43
SD201293-1	194	ISCbt3	89.47
SD201293-1	103	ISCpe4	89.94
SD201293-1	82	ISCba1	90
SD201293-1	82	ISCba1	91
SD201293-1	24	ISCpe4	91.14
SD201293-1	47	ISCpe4	91.31
SD201293-1	48	ISCpe4	92.39
SD201293-1	194	ISCpe4	96.49
SD201293-1	50	ISCpe2	98.64
SD201293-1	82	ISCpe8	99.27
SE191042-2	35	ISCpe4	86.76
SE191042-2	85	ISCpe4	87
SE191042-2	10	ISEnfa4	87.91
SE191042-2	48	ISCpe4	88.2
SE191042-2	1	ISCpe4	88.24
SE191042-2	13	ISCpe4	88.65
SE191042-2	15	ISCpe4	88.79
SE191042-2	83	ISCbt3	89.23
SE191042-2	3	ISCpe4	89.66
SE191042-2	1	ISCba1	90
SE191042-2	13	ISCpe4	90.04
SE191042-2	44	IS1470	90.21
SE191042-2	5	ISCpe4	90.22
SE191042-2	16	ISCpe4	90.42
SE191042-2	3	ISCpe4	90.43
SE191042-2	83	ISCpe4	96.92
SE191042-2	1	ISCba1	98.31
SE191042-2	1	ISCpe8	99.64
SE191042-2	10	IS256	100
SE201235-1	40	ISCpe4	87.32
SE201235-1	50	ISCpe4	87.42
SE201235-1	37	ISCpe4	87.93
SE201235-1	13	ISCpe4	89.71
SE201235-1	40	ISCpe4	91.26
SE201235-1	69	ISCpe4	92.39
SE201235-1	95	IS1470	98.25
SE201235-1	39	ISCpe2	98.75
SE201235-1	79	IS1470	99.76
SF201263-1	75	ISClte3	86.08
SF201263-1	13	ISCpe4	87.15
SF201263-1	80	ISCpe4	88.24
SF201263-1	50	ISCpe4	88.26
SF201263-1	29	ISCpe4	88.65
SF201263-1	13	ISCpe4	89.79
SF201263-1	29	ISCpe4	90.04
SF201263-1	134	ISCba1	91
SF201263-1	32	IS1469	92.41
SF201263-1	31	ISCldi2	94.19
SF201263-1	75	ISCpe7	97.49
SF201263-1	134	ISCpe8	99.56
SFS19102-2	147	ISCpe4	89.02
SFS19102-2	61	ISCpe4	88.24
SFS19102-2	4	ISClsp5	89.41
SFS19102-2	4	ISCldi1	91.42
SM191020-1	501	ISCpe4	85.42
SM191020-1	501	ISCbt3	86.08
SM191020-1	409	ISCpe7	87.83
SM191020-1	295	ISCpe4	88.34
SM191020-1	646	IS1151	92.15
SM191020-1	106	ISCpe2	99.17
SM191020-1	182	Tn2	100
SM191020-1	182	Tn3	100
SM191021-3	12	ISCpe4	86.43
SM191021-3	3	ISCpe3	87.29
SM191021-3	21	ISCpe7	87.83
SM191021-3	23	IS1151	88.08
SM191021-3	8	ISCpe4	88.34
SM191021-3	3	ISCpe4	88.41
SM191021-3	19	IS1151	91.91
SM191021-3	21	ISCpe7	91.95
SM191021-3	5	ISCpe2	98.58
SS191042-2	34	ISCpe4	86.21
SS191042-2	75	ISCpe3	87.29
SS191042-2	103	ISCpe7	87.83
SS191042-2	286	ISCpe4	87.92
SS191042-2	233	IS1151	88.08
SS191042-2	14	ISCpe4	88.13
SS191042-2	16	ISCpe4	88.34
SS191042-2	286	ISCbt3	89.38
SS191042-2	52	IS1151	91.91
SS191042-2	103	ISCpe7	91.95
SS191042-2	207	ISCpe4	92.41
SS191042-2	68	ISCpe2	98.58

## Sheet: Table S4
Table S4 Genomic characteristics of PHASTER-predicted prophages
Isolates	Region Length (Kb)	Completeness	Score	Total Proteins	Most Common Phage	GC (%)
B190311	32.4	questionable	90	40	Clostr_phi3626	28.04
	45.1	questionable	90	52	Clostr_vB_CpeS_CP51	28.32
B190335	20.4	questionable	70	26	Clostr_phiCD14	29.39
	8.9	incomplete	20	12	Clostr_phiCT9441A	27.3
	7.8	incomplete	30	9	Clostr_phiSM101	27.52
	10	incomplete	20	21	Clostr_vB_CpeS_CP51	26.87
B190447	15.7	incomplete	30	17	Strept_phiARI0031	29.61
	14.9	incomplete	20	19	Clostr_phiCT19406A	27.52
B190497	22.9	questionable	70	34	Lactob_phiLdb	28.02
	35.8	questionable	80	44	Clostr_vB_CpeS_CP51	28.52
	23.5	incomplete	30	24	Bacill_phi105	34.24
BI191201	32	intact	100	34	Clostr_vB_CpeS_CP51	28.69
	23.1	questionable	70	26	Clostr_vB_CpeS_CP51	29.27
	23.1	questionable	90	23	Clostr_phiSM101	28.94
	12.7	incomplete	20	32	Clostr_PhiS63	26.61
	8	incomplete	20	16	Clostr_phi3626	28.14
BT190286	35.3	intact	110	47	Clostr_vB_CpeS	28.02
	33.9	questionable	90	46	Clostr_vB_CpeS	29.03
F2_4	8.7	incomplete	20	9	Staphy_StB20	28.23
	7.9	incomplete	10	11	Clostr_phiSM101	26.21
JC15	17.3	incomplete	20	6	Bacill_TsarBomba	27.76
	14.4	incomplete	30	10	Clostr_phiCD119	28.44
JC2	52.9	intact	140	56	Clostr_phiSM101	27.39
JT1	8.7	incomplete	20	10	Lactoc_bIL286	28.1
	10.1	incomplete	20	10	Clostr_c_st	28.11
	8.1	incomplete	10	9	Escher_phAPEC8	27.16
JZ10	8.6	incomplete	20	10	Lactoc_bIL286	28.27
	9.8	incomplete	10	7	Prochl_P_SSM2	31.52
	7	incomplete	10	8	Entero_phi92	28.15
CF1908105_1	38.7	intact	110	40	Clostr_vB_CpeS	28.22
	33.4	intact	100	50	Entero_phiFL4A	29.76
	11.1	incomplete	20	16	Clostr_phiCT19406A	27.31
	29.1	questionable	90	52	Clostr_vB_CpeS_CP51	29.68
	20.3	questionable	90	29	Clostr_phiCD146	29.18
	12.1	incomplete	60	19	Clostr_PhiS63	27.93
	11.6	questionable	70	21	Clostr_phiSM101	28.03
WHD_1	48	intact	100	45	Clostr_vB_CpeS_CP51	28.5
	29.7	incomplete	30	29	Clostr_phiCD211	27.65
DA18121	24.6	incomplete	20	20	Clostr_vB_CpeS_CP51	27.53
	41	intact	100	57	Clostr_vB_CpeS_CP51	28.85
	38.4	intact	120	56	Clostr_phiSM101	27.96
	20.4	questionable	70	26	Clostr_phiCD111_NC_028905(11)	29.4
DH18118	18.2	questionable	70	19	Lactob_LLKu	30.65
DM19087_1	23	incomplete	20	28	Clostr_c_st	25.97
	37.8	incomplete	40	15	Tenaci_PTm1	24.9
	29.2	incomplete	60	31	Clostr_vB_CpeS_CP51	27.95
	26.4	incomplete	60	26	Clostr_phiCD211	26.98
	30.8	intact	100	53	Clostr_vB_CpeS_CP51	28.87
	15.5	incomplete	20	17	Clostr_phiSM101	28.99
	17	incomplete	40	31	Clostr_PhiS63	28.32
DP18119	54.2	intact	110	53	Clostr_vB_CpeS_CP51	27.41
DP190532	36.6	incomplete	60	52	Clostr_PhiS63	29.11
E3D	39.2	questionable	80	48	Clostr_vB_CpeS_CP51	28.58
	36.2	intact	110	47	Clostr_PhiS63	26.5
LC1	54.1	questionable	80	49	Clostr_vB_CpeS_CP51	28.72
LC13	8.6	incomplete	20	10	Bacill_G	28.27
	9.8	incomplete	10	7	Prochl_P_SSM2	31.52
LC20	21	incomplete	20	6	Bacill_TsarBomba	26.74
	14.4	incomplete	30	10	Bacill_phi4B1	28.35
SD1901	23.7	incomplete	60	24	Clostr_vB_CpeS_CP51	29.3
	8.8	incomplete	10	16	Clostr_phiCTC2A	27.87
SD201291_2	17	questionable	80	21	Clostr_phiCT19406C	27.72
SD201293_1	9.8	incomplete	10	7	Prochl_P_SSM2	31.43
SE191042_2	23.2	questionable	80	29	Clostr_phiSM101	29.19
	13.9	incomplete	30	20	Clostr_phiCTC2A	28.31
SE201235_1	8.7	incomplete	20	10	Caulob_CcrSC	27.99
	10.1	incomplete	20	10	Clostr_c_st	28.27
	8.1	incomplete	10	9	Escher_phAPEC8	27.21
SF201263_1	8.7	incomplete	20	10	Caulob_CcrBL10	28.11
	8.2	incomplete	20	8	Bacill_vB_BsuM_Goe3	28.4
	7.9	incomplete	10	11	Clostr_phiSM101	26.22
SFS19102_2	-
SM191020_1	28.1	questionable	70	45	Cronob_CR3	44.61
	5.6	incomplete	20	17	Cronob_02	43.25
	41.8	intact	110	61	Entero_phiEap_2	48.98
	41.2	intact	130	41	Cronob_CR3	45.74
	10.2	incomplete	30	17	Cronob_02	43.59
	16	incomplete	10	28	Cronob_CR9	45.09
SM191021_3	15.4	incomplete	30	20	Clostr_phiCTC2A	27.86
	23.2	questionable	70	28	Clostr_phiSM101	29.19
SS191042_2	23.2	questionable	80	29	Clostr_phiSM101	29.19
	13.9	incomplete	30	20	Clostr_phiCTC2A	28.31
BA1903151	-
